# Supplementary material for: Comparative Efficacy and Safety of Glucagon-like Peptide-1 Receptor Agonists in Children and Adolescents with Obesity or Overweight: A Systematic Review and Network Meta-Analysis
Source: Pharmaceuticals (Basel). 2024 Jun 24;17(7):828. doi: 10.3390/ph17070828 (PMC11279917; doi:10.3390/ph17070828)
Supplement: Supplementary file 1 [file pharmaceuticals-17-00828-s001.zip]

Archive with 1 entries (1 files):
- pharmaceuticals-3027667-supplementary.pdf
